# Supplementary material for: Automated Bowel Sound and Motility Analysis with CNN Using a Smartphone
Source: Sensors (Basel). 2022 Dec 30;23(1):407. doi: 10.3390/s23010407 (PMC9824196; doi:10.3390/s23010407)
Supplement: Supplementary file 1 [file sensors-23-00407-s001.zip]

Archive with 1 entries (1 files):
- sensors-2102688-SI.xlsx
