# Supplementary material for: Automated Bowel Sound and Motility Analysis with CNN Using a Smartphone
Source: Sensors (Basel). 2022 Dec 30;23(1):407. doi: 10.3390/s23010407 (PMC9824196; doi:10.3390/s23010407)
Supplement: Supplementary file 1 [file sensors-23-00407-s001.zip › sensors-2102688-SI.xlsx]

## Sheet: Table S1
Table S1. Parameter tuning results of the convolutional layers and the number of channnels
Convolutional layers of 2x3 and the number of channels 8,16,16 showed the F measure value of 80.2%. Small data set was used to examine the performance of the model.
Conv layer	# of Channels	Acc[%]	Precision [%]	Sensitivity[%]	F measure[%]
1×3	8,16,16	0.903±0.042	0.827±0.156	0.755±0.126	0.785±0.085
1×3	8,16,32	0.907±0.035	0.826±0.139	0.773±0.117	0.795±0.078
1×4	8,16,32,64	0.906±0.037	0.821±0.152	0.780±0.115	0.796±0.076
1×4	16,32,64,128	0.905±0.039	0.810±0.153	0.787±0.129	0.794±0.080
2×2	8,16	0.908±0.027	0.832±0.122	0.765±0.113	0.794±0.070
2×3	8, 8,16	0.908±0.034	0.827±0.147	0.777±0.121	0.797±0.073
2×3	8,16,16	0.909±0.036	0.826±0.153	0.786±0.108	0.802±0.074
2×3	8,16,32	0.907±0.036	0.818±0.129	0.786±0.120	0.798±0.077
2×3	16,32,64	0.903±0.033	0.800±0.140	0.786±0.111	0.790±0.078
2×4	8,16,16,32	0.907±0.035	0.814±0.141	0.787±0.128	0.796±0.080
2×4	8,16,32,32	0.902±0.038	0.801±0.146	0.786±0.119	0.789±0.079
2×4	8,16,32,64	0.901±0.037	0.794±0.141	0.785±0.111	0.786±0.083

## Sheet: Table S2
Table S2. Parameter tuning results of the kernel size.
The kernel size between 1 to 3 were tested for both direction and 3x3 appeared to have the highest F measure value of 80.2%. Small data set was used to examine the performance of the model.
Conv layer	# of Channels	Kernel Size	Acc[%]	Precision [%]	Sensitivity[%]	F measure[%]
1×3	8,16,32	3×3	0.907±0.035	0.826±0.139	0.773±0.117	0.795±0.078
2×3	8,16,16	3×3	0.909±0.036	0.826±0.153	0.786±0.108	0.802±0.074
2×3	8, 16,16	3×1	0.869±0.051	0.755±0.170	0.674±0.141	0.706±0.098
2×3	8, 16,16	1×3	0.884±0.026	0.788±0.148	0.686±0.150	0.730±0.111
2×3	8, 16,16	5×5	0.907±0.035	0.818±0.142	0.787±0.120	0.799±0.076

## Sheet: Table S3
Table S3. The model performance between the recent similar work by Ficek et al [9] and ours with the F measure.
We re-constructed Ficek’s models by following their methods and their data.
Model	ACC[%]	Precision[%]	Sensitivity[%]	F measure [%]
CRNN (Ficek et al. [9])	98.1	57.6	85.6	68.9
CDNN (Ficek et al. [9])	97.9	54.2	84.7	66.1
Ours	83.9	75.7	88.7	72.7
